# Supplementary material for: Outbreak of Severe Acute Respiratory Syndrome Coronavirus-2 B.1.620 Lineage in the General Hospital of Jeju Island, Republic of Korea
Source: Front Microbiol. 2022 Apr 5;13:860535. doi: 10.3389/fmicb.2022.860535 (PMC9037150; doi:10.3389/fmicb.2022.860535)
Supplement: Supplementary file 2 [file Table_1.xls]

## Sheet: nextclade (3)
seqName	clade	qc.overallScore	qc.overallStatus	totalSubstitutions	totalDeletions	totalInsertions	totalFrameShifts	totalAminoacidSubstitutions	totalAminoacidDeletions	totalAminoacidInsertions	totalMissing	totalNonACGTNs	totalPcrPrimerChanges	substitutions	deletions	insertions	privateNucMutations.reversionSubstitutions	privateNucMutations.labeledSubstitutions	privateNucMutations.unlabeledSubstitutions	privateNucMutations.totalReversionSubstitutions	privateNucMutations.totalLabeledSubstitutions	privateNucMutations.totalUnlabeledSubstitutions	privateNucMutations.totalPrivateSubstitutions	frameShifts	aaSubstitutions	aaDeletions	aaInsertions	missing	nonACGTNs	pcrPrimerChanges	alignmentScore	alignmentStart	alignmentEnd	qc.missingData.missingDataThreshold	qc.missingData.score	qc.missingData.status	qc.missingData.totalMissing	qc.mixedSites.mixedSitesThreshold	qc.mixedSites.score	qc.mixedSites.status	qc.mixedSites.totalMixedSites	qc.privateMutations.cutoff	qc.privateMutations.excess	qc.privateMutations.score	qc.privateMutations.status	qc.privateMutations.total	qc.snpClusters.clusteredSNPs	qc.snpClusters.score	qc.snpClusters.status
EPI_ISL_9167166	20A	0	good	11	18	0	0	8	6	0	0	0	0	T21939C,C22295T,C22498T,G22992A,G23012A,A23403G,A23416T,C23604A,T24391C,C24642T,G24914C	21765-21770,21992-21994,22283-22291		T21638C		T24391C	1	0	1	2		S:V126A,S:H245Y,S:S477N,S:E484K,S:D614G,S:P681H,S:T1027I,S:D1118H	S:H69-,S:V70-,S:Y144-,S:L241-,S:L242-,S:A243-					11346	21562	25384	3000	0	good	0	10	0	good	0	24	-1	0	good	7		0	good
EPI_ISL_9173037	20A	0	good	11	15	0	0	9	5	0	0	0	0	C21638T,T21939C,C22295T,C22498T,G22992A,G23012A,A23403G,A23416T,C23604A,C24642T,G24914C	21765-21770,22283-22291					0	0	0	0		S:P26S,S:V126A,S:H245Y,S:S477N,S:E484K,S:D614G,S:P681H,S:T1027I,S:D1118H	S:H69-,S:V70-,S:L241-,S:L242-,S:A243-					11362	21562	25384	3000	0	good	0	10	0	good	0	24	-8	0	good	0		0	good
EPI_ISL_9167170	20A	0	good	11	15	0	0	9	5	0	0	0	0	C21638T,T21939C,C22295T,C22498T,G22992A,G23012A,A23403G,A23416T,C23604A,C24642T,G24914C	21765-21770,22283-22291					0	0	0	0		S:P26S,S:V126A,S:H245Y,S:S477N,S:E484K,S:D614G,S:P681H,S:T1027I,S:D1118H	S:H69-,S:V70-,S:L241-,S:L242-,S:A243-					11362	21562	25384	3000	0	good	0	10	0	good	0	24	-8	0	good	0		0	good
EPI_ISL_9173038	20A	0	good	11	18	0	0	9	6	0	0	0	0	C21638T,T21939C,C22295T,C22498T,G22992A,G23012A,A23403G,A23416T,C23604A,C24642T,G24914C	21765-21770,21992-21994,22283-22291					0	0	0	0		S:P26S,S:V126A,S:H245Y,S:S477N,S:E484K,S:D614G,S:P681H,S:T1027I,S:D1118H	S:H69-,S:V70-,S:Y144-,S:L241-,S:L242-,S:A243-					11346	21562	25384	3000	0	good	0	10	0	good	0	24	-8	0	good	0		0	good
EPI_ISL_9167167	20A	56.25	mediocre	12	18	2	1	8	6	0	0	0	0	C21638T,T21939C,C22295T,C22498T,G22992A,G23012A,A23403G,A23416T,T23540A,C23604A,C24642T,G24914C	21765-21770,21992-21994,22283-22291	23668:A,23710:A			T23540A	0	0	1	1	S:703-1274	S:P26S,S:V126A,S:H245Y,S:S477N,S:E484K,S:D614G,S:Y660N,S:P681H	S:H69-,S:V70-,S:Y144-,S:L241-,S:L242-,S:A243-					11328	21562	25384	3000	0	good	0	10	0	good	0	24	-7	0	good	1		0	good
EPI_ISL_9167163	20A	0	good	13	18	0	0	9	6	0	0	0	0	C21638T,T21939C,C22295T,C22498T,G22992A,G23012A,A23403G,A23416T,C23604A,T24229G,T24235A,C24642T,G24914C	21765-21770,21992-21994,22283-22291				T24229G,T24235A	0	0	2	2		S:P26S,S:V126A,S:H245Y,S:S477N,S:E484K,S:D614G,S:P681H,S:T1027I,S:D1118H	S:H69-,S:V70-,S:Y144-,S:L241-,S:L242-,S:A243-					11338	21562	25384	3000	0	good	0	10	0	good	0	24	-6	0	good	2		0	good
EPI_ISL_9167171	20A	0	good	12	18	0	0	10	6	0	0	0	0	C21638T,T21939C,C22295T,C22498T,A22633T,G22992A,G23012A,A23403G,A23416T,C23604A,C24642T,G24914C	21765-21770,21992-21994,22283-22291				A22633T	0	0	1	1		S:P26S,S:V126A,S:H245Y,S:R357S,S:S477N,S:E484K,S:D614G,S:P681H,S:T1027I,S:D1118H	S:H69-,S:V70-,S:Y144-,S:L241-,S:L242-,S:A243-					11342	21562	25384	3000	0	good	0	10	0	good	0	24	-7	0	good	1		0	good
EPI_ISL_9167164	20A	0	good	9	18	0	0	7	6	0	0	0	0	C21638T,T21939C,C22295T,C22498T,G22992A,G23012A,A23403G,A23416T,C23604A	21765-21770,21992-21994,22283-22291					0	0	0	0		S:P26S,S:V126A,S:H245Y,S:S477N,S:E484K,S:D614G,S:P681H	S:H69-,S:V70-,S:Y144-,S:L241-,S:L242-,S:A243-					7667	21562	24155	3000	0	good	0	10	0	good	0	24	-8	0	good	0		0	good
EPI_ISL_9167168	20A	0	good	9	18	0	0	7	6	0	0	0	0	C21638T,T21939C,C22295T,C22498T,G22992A,G23012A,A23403G,A23416T,C23604A	21765-21770,21992-21994,22283-22291					0	0	0	0		S:P26S,S:V126A,S:H245Y,S:S477N,S:E484K,S:D614G,S:P681H	S:H69-,S:V70-,S:Y144-,S:L241-,S:L242-,S:A243-					7673	21562	24157	3000	0	good	0	10	0	good	0	24	-8	0	good	0		0	good
EPI_ISL_9167172	20A	0	good	9	18	0	0	7	6	0	0	0	0	C21638T,T21939C,C22295T,C22498T,G22992A,G23012A,A23403G,A23416T,C23604A	21765-21770,21992-21994,22283-22291					0	0	0	0		S:P26S,S:V126A,S:H245Y,S:S477N,S:E484K,S:D614G,S:P681H	S:H69-,S:V70-,S:Y144-,S:L241-,S:L242-,S:A243-					7670	21562	24156	3000	0	good	0	10	0	good	0	24	-8	0	good	0		0	good
EPI_ISL_9167169	20A	56.25	mediocre	7	17	0	1	1	2	0	0	0	0	C21638T,C22295T,C22498T,G22992A,G23012A,A23403G,A23416T	21765-21770,21995-21996,22283-22291		C21939T			1	0	0	1	S:145-1274	S:P26S	S:H69-,S:V70-					5848	21562	23545	3000	0	good	0	10	0	good	0	24	-1	0	good	7		0	good
EPI_ISL_9167165	20A	0	good	7	18	0	0	6	6	0	0	0	0	C21638T,T21939C,C22295T,C22498T,G22992A,G23012A,A23403G	21765-21770,21992-21994,22283-22291					0	0	0	0		S:P26S,S:V126A,S:H245Y,S:S477N,S:E484K,S:D614G	S:H69-,S:V70-,S:Y144-,S:L241-,S:L242-,S:A243-					5269	21624	23415	3000	0	good	0	10	0	good	0	24	-8	0	good	0		0	good
[truncated: 12 more columns]
